# Supplementary material for: Fasting-induced hormonal regulation of lysosomal function
Source: Cell Res. 2017 Apr 4;27(6):748–63. doi: 10.1038/cr.2017.45 (PMC5518872; doi:10.1038/cr.2017.45)
Supplement: Supplementary information, Table S1 [file cr201745x9.xlsx]

## Sheet: Sheet1
Table S1
Gene	ID	Fold	SEM
MID1	4281	5.16255	0.0778044
ASB3	51130	2.47227	0.158669
UBR5	51366	2.43244	0.145341
KDM2B	84678	1.40679	0.0823396
TRIML1	339976	1.35045	0.395605
RAG1	5896	1.32133	0.0849707
KRTAP5-9	3846	1.3106	0.0864013
FBXO8	26269	1.29281	0.16714
RNF26	79102	1.2848	0.0189502
FBXL5	26234	1.2773	0.219219
RAB40AL	282808	1.26435	0.129742
FBXL14	144699	1.25241	0.128578
FBXO28	23219	1.24841	0.199943
IBRDC3	127544	1.24575	0.197809
LONRF2	164832	1.24079	0.090249
MNAT1	4331	1.24005	0.017399
ASB7	140460	1.23314	0.153219
TRIM22	10346	1.2232	0.332214
HERC3	8916	1.22151	0.16853
ISL1	3670	1.21797	0.0597548
KDM7A	80853	1.21735	0.15413
RNF32	140545	1.21586	0.209255
PEX10	5192	1.21247	0.191214
LOC652759	652759	1.19955	0.0239599
ZNF592	9640	1.19735	0.0702477
UBE2C	11065	1.19332	0.1704
CDC34	997	1.19229	0.0486747
UBE2T	29089	1.18975	0.0577904
RNF20	56254	1.17205	0.0891931
TULP4	56995	1.17015	0.0618763
FBXL6	26233	1.16819	0.195401
FBXO27	126433	1.16797	0.0570225
M96	22823	1.16286	0.0750237
MKRN2	23609	1.16281	0.341098
CHD4	1108	1.16222	0.180366
PRPF19	27339	1.15912	0.0459027
LPXN	9404	1.15743	0.0317804
PHF7	51533	1.15699	0.253702
CNOT4	4850	1.15622	0.151473
FBXO45	200933	1.1559	0.0183591
NLRC5	84166	1.15552	0.0190631
RNF2	6045	1.15378	0.19715
IBRDC1	154214	1.14726	0.081704
FBXO32	114907	1.14411	0.191498
LOC196346	196346	1.1388	0.0697328
WSB1	26118	1.13356	0.119237
FBXO38	81545	1.1304	0.0911003
MDM2	4193	1.12867	0.18137
LRSAM1	90678	1.12388	0.0617738
FBXO44	93611	1.11764	0.112254
FBXO31	79791	1.11552	0.0499068
RNF19	25897	1.11509	0.0294989
FBXO11	80204	1.1142	0.130864
FBXO42	54455	1.11395	0.095495
RING1	6015	1.11328	0.107612
SCEL	8796	1.11037	0.0377044
FBXO2	26232	1.10856	0.0856316
FBXO48	554251	1.10799	0.0949174
FBXL20	84961	1.10757	0.0737593
FBXW9	84261	1.10344	0.137977
ASB15	142685	1.09932	0.171704
CBLC	23624	1.0983	0.0476351
RNF220	55182	1.09793	0.0825716
MLL3	58508	1.09647	0.0409758
TRIM49	57093	1.096	0.103887
BIRC4	331	1.09345	0.1664
BFAR	51283	1.09338	0.0713322
LNX2	222484	1.09308	0.0157453
FBXO43	286151	1.09291	0.0331082
RNF121	55298	1.09094	0.127286
LMTK3	114783	1.08939	0.20103
RFPL4AL1	729974	1.08743	0.120176
TRIM28	10155	1.08675	0.0563616
RNF130	55819	1.08459	0.128482
ASB8	140461	1.08231	0.0682358
UBE2D2	7322	1.08155	0.553508
RAD18	56852	1.08146	0.160339
FBXO24	26261	1.07995	0.0933121
CUL2	8453	1.07957	0.019719
SOCS2	8835	1.07646	0.0556759
PXMP3	5828	1.07609	0.0332241
LOC653978	653978	1.0753	0.107078
SHPRH	257218	1.07477	0.145514
UHRF2	115426	1.07473	0.189695
BIRC7	79444	1.0729	0.145128
AIRE	326	1.07279	0.0591802
FBXO40	51725	1.07249	0.14489
ZNF650	130507	1.07077	0.0477006
DZIP3	9666	1.06886	0.0583116
RNF10	9921	1.06861	0.0915112
FBXL18	80028	1.06695	0.0274185
TRAF4	9618	1.06623	0.0875426
FBXO21	23014	1.06441	0.132137
ASB18	401036	1.06276	0.0380105
TRIM4	89122	1.06134	0.168054
SPSB4	92369	1.05848	0.098173
TRAF6	7189	1.05787	0.075997
RFWD3	55159	1.05709	0.0202549
RNF38	152006	1.05674	0.0950614
ASB12	142689	1.0555	0.0998395
MARCH5	54708	1.05507	0.0724625
UBE2K	3093	1.05479	0.0436005
TRIM71	131405	1.05451	0.0355342
UBE2I	7329	1.05432	0.0647852
PHF1	5252	1.05426	0.0251948
FSD1L	83856	1.05314	0.0704675
TRIM39	56658	1.05256	0.202462
SPRYD5	84767	1.05161	0.0155443
FBXO15	201456	1.05113	0.0735881
TRIM15	89870	1.04926	0.121906
NDP52	10241	1.0486	0.0490417
FBXL7	23194	1.04669	0.0198113
RNF138	51444	1.04488	0.0189039
FBXL2	25827	1.04439	0.0999523
CBLL1	79872	1.04417	0.123525
PDC	5132	1.04361	0.133377
FBXL16	146330	1.04262	0.0769413
RFPL3	10738	1.04258	0.0525734
BTRC	8945	1.04256	0.0285685
FBXO18	84893	1.04242	0.0645923
RNF123	63891	1.03979	0.0863495
UBE2D4	51619	1.03943	0.13413
CGRRF1	10668	1.03831	0.0931682
PRICKLE1	144165	1.03824	0.0821539
RNF11	26994	1.03735	0.023737
WSB2	55884	1.03726	0.0897625
FBXO22	26263	1.03689	0.127075
RC3H1	149041	1.03594	0.0688066
TRIM31	11074	1.03583	0.100223
CCNF	899	1.03555	0.102937
FBXW2	26190	1.03386	0.0382392
FBXO46	23403	1.03359	0.0557917
FBXO25	26260	1.03355	0.131782
TRIM25	7706	1.03352	0.0657245
RAPSN	5913	1.03113	0.137718
DTX2	113878	1.03101	0.115858
RNF8	9025	1.03087	0.112003
RBBP6	5930	1.02831	0.0687007
SPSB1	80176	1.02831	0.0716213
RNF157	114804	1.0263	0.0919684
STUB1	10273	1.02543	0.0758096
MARCH11	441061	1.02534	0.064619
UBE2Z	65264	1.02448	0.0964379
RNF113B	140432	1.02421	0.046501
TRIM2	23321	1.02337	0.0382822
RNF41	10193	1.02319	0.110292
AMFR	267	1.02271	0.0557005
RNF167	26001	1.022	0.18215
TNFRSF25	8718	1.02189	0.0334763
ZNF330	27309	1.0213	0.0541416
TRIAD3	54476	1.01893	0.0766741
RNF40	9810	1.01785	0.0542461
HR	55806	1.01772	0.0653876
NEURL2	140825	1.01632	0.140985
CHFR	55743	1.01607	0.0313324
PRICKLE2	166336	1.01513	0.166939
RNF128	79589	1.01404	0.0632285
FBXW11	23291	1.01356	0.0604958
PHF2	5253	1.01201	0.0740782
HECTD4	283450	1.01172	0.0783464
HBXAP	51773	1.0084	0.146611
TRIM6	117854	1.00603	0.0489669
RFFL	117584	1.00374	0.0347249
LONRF1	91694	1.00359	0.0796418
TRIM64C	646754	1.00279	0.106353
ASB11	140456	1.00176	0.118984
ASB5	140458	0.999513	0.0478433
DCUN1D1	54165	0.99943	0.0532936
LONRF3	79836	0.998735	0.0659608
FBXL11	22992	0.99697	0.0825104
ZNF179	7732	0.995132	0.116001
RNF144	9781	0.994604	0.0581401
SH3MD2	57630	0.994353	0.0610116
FBXL4	26235	0.992483	0.060611
RNF24	11237	0.991599	0.020559
TRIM49B	283116	0.991085	0.0469951
SYVN1	84447	0.990721	0.0341845
TRIM64B	642446	0.989455	0.158137
ASB13	79754	0.989252	0.0700868
ZMYND11	10771	0.988648	0.113789
LOC644006	644006	0.988367	0.203552
RAB40C	57799	0.987799	0.0599325
BRAP	8315	0.987723	0.0314078
RNF151	146310	0.987271	0.123508
LGR6	59352	0.98719	0.105323
PHF10	55274	0.9863	0.050987
ANKIB1	54467	0.98314	0.180763
RNF43	54894	0.982491	0.0383923
CBLB	868	0.98183	0.0668975
FBXO16	157574	0.981443	0.0569243
RNF150	57484	0.981034	0.0159754
NCCRP1	342897	0.978972	0.0318864
MARCH7	64844	0.978352	0.13947
NSD1	64324	0.978173	0.06233
ARIH1	25820	0.977322	0.0946443
LOC653111	653111	0.977208	0.0800939
TRIM73	375593	0.977004	0.0356716
ZA20D1	56957	0.976438	0.0533327
MEX3A	92312	0.976302	0.0699079
SKP2	6502	0.976209	0.0783647
FBXW12	285231	0.974624	0.141935
TRIM51GP	120824	0.974515	0.060982
RNF170	81790	0.97406	0.0418833
TRIM45	80263	0.973272	0.230322
FBXO3	26273	0.972745	0.0642583
LOC652591	652591	0.972468	0.0125205
RNF219	79596	0.972302	0.0131434
BAZ2B	29994	0.972194	0.0512877
DTX1	1840	0.971604	0.0862564
UBA7	7318	0.970758	0.206738
TTC3	7267	0.970721	0.0243256
TRIM64	120146	0.970638	0.113414
FBXL15	79176	0.970432	0.159196
BAZ1B	9031	0.969165	0.0840512
FBXL12	54850	0.968312	0.128941
MSL2L1	55167	0.967245	0.0356002
VPS41	27072	0.966382	0.104923
PJA1	64219	0.965908	0.0889341
SMURF1	57154	0.965303	0.0421282
MUL1	79594	0.964075	0.0554074
RNF149	284996	0.962646	0.0516255
TRIP	10293	0.960197	0.0606495
FBXO4	26272	0.960141	0.0548665
TRIM35	23087	0.959851	0.0492036
TRIM56	81844	0.959519	0.0125093
RBX1	9978	0.957531	0.0848243
RNF14	9604	0.957109	0.0751523
PCGF3	10336	0.955057	0.06539
ZNF294	26046	0.954385	0.0959512
RNF25	64320	0.95426	0.0445967
SYTL3	94120	0.954176	0.0915787
MLLT10	8028	0.95358	0.0113535
RNF13	11342	0.953132	0.0224107
CISH	1154	0.952479	0.068047
TRIM68	55128	0.951922	0.128673
LRRC29	26231	0.951092	0.0605492
VPS18	57617	0.949252	0.0158099
ZNF216	7763	0.948823	0.0154752
ZNF313	55905	0.948476	0.0791725
IBRDC2	255488	0.948446	0.113927
MLLT6	4302	0.947084	0.048573
ITCH	83737	0.946911	0.304198
FBXW10	10517	0.946827	0.11028
TRIM52	84851	0.946439	0.052565
RNF139	11236	0.944755	0.0393591
C3HC4	220972	0.944252	0.0682963
PHF11	51131	0.943202	0.108706
PHF3	23469	0.943004	0.0218769
BIRC3	330	0.94201	0.0942711
FBXO6	26270	0.941202	0.0992542
TRIM67	440730	0.940019	0.083345
CCL20	6364	0.939916	0.0445548
TRIM38	10475	0.939114	0.0332224
TRAF5	7188	0.938608	0.0499164
MIB1	57534	0.938116	0.0942317
TRIM10	10107	0.937758	0.0900948
ASB14	142686	0.937362	0.0971097
ASB4	51666	0.937313	0.439822
SH3MD4	344558	0.936691	0.00523267
VPS8	23355	0.935942	0.0819356
FBXL19	54620	0.935047	0.127636
FBXL17	64839	0.934884	0.0573914
RNF12	51132	0.934841	0.177118
FBXL8	55336	0.934773	0.161073
HECTD1	25831	0.934374	0.0755997
AOF1	221656	0.933489	0.208633
RNF175	285533	0.931587	0.107147
LMO7	4008	0.931464	0.0354642
TRIM55	84675	0.931127	0.0477057
PHF8	23133	0.930926	0.0527656
SMURF2	64750	0.9303	0.18282
UBE2D1	7321	0.930169	0.188678
RFPL1	5988	0.92906	0.0176555
RNF169	254225	0.928866	0.0831642
PARC	23113	0.92864	0.0943708
TRIM63	84676	0.928542	0.049205
CHD5	26038	0.928163	0.126606
PHF23	79142	0.927416	0.0216436
MLL2	8085	0.927249	0.0942422
ZNF547	284306	0.926485	0.0487257
RNF182	221687	0.925492	0.0717385
PHF21A	51317	0.925321	0.046054
UBE3B	89910	0.924946	0.182416
RSPRY1	89970	0.923606	0.0999811
RNF17	56163	0.922951	0.0499093
ZSWIM2	151112	0.922321	0.0914126
UBE2V2	7336	0.921749	0.0403701
UBE2Q1	55585	0.921173	0.0845809
RNF213	57674	0.92058	0.0387396
DPF3	8110	0.920278	0.050191
LOC652859	652859	0.917901	0.0308639
PCGF6	84108	0.917806	0.0257339
SMARCA3	6596	0.91779	0.0725583
IRF2BP1	26145	0.917309	0.0748877
RFPL2	10739	0.91715	0.193455
UBE2J2	118424	0.91702	0.183562
SYTL4	94121	0.916867	0.0250465
SH3RF2	153769	0.915308	0.0744127
RKHD2	51320	0.914114	0.0223974
TRIL	9865	0.913793	0.0476486
FBXO9	26268	0.913465	0.109831
TRIM51EP	399940	0.91301	0.14528
TRIM11	81559	0.912444	0.163389
RAB40A	142684	0.911224	0.0825984
FBXO7	25793	0.911026	0.0483525
PCGF2	7703	0.910869	0.0423437
TRIM77	390231	0.910738	0.0659451
TRIM59	286827	0.910682	0.0450081
ASB17	127247	0.90873	0.117421
RNF183	138065	0.908244	0.0656198
ZNF645	158506	0.906873	0.112843
RNF222	643904	0.905986	0.111928
RFWD2	64326	0.904804	0.014626
TRIM37	4591	0.904038	0.0835115
SOCS6	9306	0.903914	0.0623493
HERC5	51191	0.903769	0.056987
UBE2QL1	134111	0.903116	0.165674
PHF15	23338	0.90151	0.163432
MLL4	9757	0.90147	0.0547999
TRIM60	166655	0.90103	0.0611829
FBXW8	26259	0.900416	0.0438673
ASB6	140459	0.899238	0.0377354
ASB16	92591	0.898729	0.0393235
INTS12	57117	0.898561	0.0519046
RNF145	153830	0.898432	0.0599154
PHF14	9678	0.898329	0.10142
RNF152	220441	0.898239	0.115268
PHF12	57649	0.897706	0.122585
MKRN3	7681	0.897336	0.0131408
UBE2N	7334	0.896373	0.104197
NEURL	9148	0.895977	0.107366
PHF13	148479	0.895493	0.15288
ZNRF2	223082	0.894961	0.119986
MARCH1	55016	0.894513	0.0477048
RNF133	168433	0.894445	0.144411
PHF19	26147	0.893803	0.0976439
TRIM43	129868	0.893495	0.0235274
HERC2	8924	0.893052	0.0839212
LNX1	84708	0.891937	0.0857753
SPSB3	90864	0.891639	0.0279468
SOCS7	30837	0.891475	0.0778151
MYCBP2	23077	0.891133	0.0608921
RNF113A	7737	0.890158	0.110499
DCUN1D3	123879	0.888499	0.12563
RNF186	54546	0.888163	0.00710292
RNF165	494470	0.887991	0.0619824
ANAPC11	51529	0.88789	0.0175884
PARK2	5071	0.88716	0.0275815
RCHY1	25898	0.886803	0.0293405
TNFAIP3	7128	0.886765	0.0678125
FBXO41	150726	0.884438	0.0430374
BRPF3	27154	0.882997	0.102893
TIF1	8805	0.882484	0.0827032
TRIM41	90933	0.880645	0.0838651
RNF126	55658	0.880156	0.130588
TRIM26	7726	0.880028	0.103437
RUFY1	80230	0.879853	0.0305843
PHRF1	57661	0.878294	0.0274123
BMI1	648	0.877724	0.0921662
TRIM23	373	0.876929	0.0499012
SOCS5	9655	0.876863	0.0831599
RFP2	10206	0.87468	0.0961287
RNF180	285671	0.873411	0.0951617
ASB1	51665	0.873206	0.0973397
UBE2W	55284	0.871983	0.0744325
TRAF7	84231	0.871694	0.0598944
RNF5	6048	0.871503	0.0778254
TRIM8	81603	0.869486	0.00462486
CBL	867	0.869438	0.0314984
MARCH9	92979	0.86929	0.061373
RNF181	51255	0.867776	0.165621
ARIH2	10425	0.864897	0.111866
BARD1	580	0.863892	0.0297428
ZNF364	27246	0.863833	0.0431016
TRIM46	80128	0.863547	0.114545
UBE4A	9354	0.862933	0.0440823
FBXO5	26271	0.862806	0.0855403
FBXO47	494188	0.862275	0.245741
LOC642678	642678	0.862015	0.0544017
HRC	3270	0.861469	0.0541615
TRIM50A	135892	0.860802	0.0201702
UBE2F	140739	0.860343	0.0353559
BIRC6	57448	0.860086	0.0468552
SSA1	6737	0.858685	0.132405
UBR2	23304	0.858582	0.0786465
TRIM74	378108	0.858436	0.104858
WDSUB1	151525	0.858321	0.0918148
TRIM32	22954	0.858191	0.00746038
TRIM54	57159	0.858083	0.0157827
UBE2L6	9246	0.857463	0.13755
RNF214	257160	0.856514	0.117835
TSG101	7251	0.856247	0.0703785
PPIL2	23759	0.856174	0.0365864
SPSB2	84727	0.855627	0.0425973
MEFV	4210	0.853075	0.0567961
FBXO30	84085	0.852813	0.0583371
BRPF1	7862	0.852081	0.0684471
MDM4	4194	0.850807	0.0686376
RKHD3	84206	0.850796	0.0176861
EEA1	8411	0.850777	0.0546204
ZNF278	23598	0.850504	0.0555814
HECW2	57520	0.849661	0.147909
TRIM65	201292	0.849401	0.0605879
UBE2L3	7332	0.847778	0.084642
TRIM69	140691	0.846107	0.0261795
MYLIP	29116	0.844799	0.0499839
RNF190	162333	0.844582	0.0444367
PHF5A	84844	0.84267	0.0276577
FBXL3P	26223	0.841531	0.110573
UHRF1	29128	0.839088	0.0776167
LOC652433	652433	0.838463	0.0479054
MAP3K1	4214	0.838383	0.0387542
SOCS3	9021	0.837824	0.0275557
RNF39	80352	0.8378	0.107725
UBE2A	7319	0.837442	0.135208
BIRC8	112401	0.837431	0.0281743
NEDD4L	23327	0.836864	0.119276
RNF111	54778	0.835597	0.0851091
TRIM14	9830	0.834714	0.0634971
JARID1B	10765	0.833587	0.0879324
RNF125	54941	0.830592	0.083018
UBE2V1	7335	0.830581	0.0885956
FBXL13	222235	0.829887	0.0698694
UBA3	9039	0.829579	0.148606
RNF148	378925	0.828945	0.0858011
MARCH2	51257	0.828481	0.0481244
RNF103	7844	0.828363	0.133738
RNF4	6047	0.828049	0.0841376
DCUN1D5	84259	0.827142	0.0362011
CUL4B	8450	0.826504	0.162706
PDZRN4	29951	0.825386	0.0204679
TRIM47	91107	0.825179	0.136547
WHSC1L1	54904	0.825116	0.0966555
DPF1	8193	0.824734	0.107467
RNF135	84282	0.824596	0.113281
TRIM17	51127	0.82402	0.0554574
RNFT1	51136	0.823773	0.0667851
SIAH2	6478	0.823242	0.0160018
CUL4A	8451	0.823039	0.178688
DPF2	5977	0.82272	0.0901637
FBXO34	55030	0.821541	0.142793
PHF17	79960	0.821438	0.0554969
TRAF3	7187	0.820899	0.152146
WDR59	79726	0.820477	0.0865524
TRIM48	79097	0.820454	0.073559
RNF168	165918	0.818204	0.0894656
CUL7	9820	0.817672	0.0687999
TRIM58	25893	0.816327	0.041449
TRIM43B	653192	0.81607	0.0753466
CXXC1	30827	0.814948	0.00896772
PHF20L1	51105	0.813493	0.0659539
TRIP12	9320	0.812018	0.101153
PML	5371	0.810578	0.0098914
TRIM40	135644	0.808675	0.118607
RNF34	80196	0.807202	0.0103225
RNF44	22838	0.806959	0.02439
UBE2U	148581	0.8069	0.0936481
ZNRF3	84133	0.805331	0.104833
RNF6	6049	0.805303	0.0295891
PCGF1	84759	0.804852	0.035245
TRIM42	287015	0.804849	0.0811473
UBE2E2	7325	0.800617	0.162231
CAND2	23066	0.798474	0.168721
TRIM29	23650	0.797179	0.0472439
MKRN1	23608	0.796649	0.0357521
RNF208	727800	0.79636	0.0331997
UBE2M	9040	0.795934	0.171438
UBOX5	22888	0.795046	0.0152842
TOPORS	10210	0.794815	0.0601309
TRIM75	391714	0.794727	0.0943653
TRIM72	493829	0.792252	0.00972631
BIRC2	329	0.790281	0.022153
LMO6	4007	0.789507	0.0592548
DTX4	23220	0.788846	0.0667888
BAHD1	22893	0.788656	0.0776728
MARCH6	10299	0.786538	0.0655224
HECTD2	143279	0.786439	0.135506
KIAA0317	9870	0.785666	0.131308
JARID1C	8242	0.7843	0.0538355
RKHD1	399664	0.783348	0.0991467
CUL1	8454	0.782824	0.0842602
UBE2S	27338	0.781579	0.0346592
RNFT2	84900	0.781282	0.0985413
PHF20	51230	0.7812	0.032617
TRIM6-TRIM34	445372	0.780949	0.0386789
CUL5	8065	0.779899	0.365524
UBE2B	7320	0.779244	0.116849
UBA5	79876	0.777366	0.0836949
RNF207	388591	0.777187	0.0959722
TRIM61	391712	0.777153	0.0250446
UBE2Q2	92912	0.775739	0.111009
MID2	11043	0.775647	0.0914915
DCUN1D4	23142	0.775026	0.0791691
PDZRN3	23024	0.771919	0.104207
RNF7	9616	0.770808	0.0588617
UBE3C	9690	0.769397	0.180786
DTX3L	151636	0.768778	0.0327582
BRCA1	672	0.767391	0.0396127
TRIM62	55223	0.766169	0.0610755
WDR71	80227	0.76525	0.0840599
WWP1	11059	0.765069	0.0309004
CAND1	55832	0.76368	0.0773798
RFP	5987	0.76338	0.0197438
DCUN1D2	55208	0.76323	0.0578246
LOC649055	649055	0.763048	0.0674071
RNF215	200312	0.762805	0.0777698
RNF146	81847	0.762236	0.017611
LOC642219	642219	0.758908	0.00438458
HERC4	26091	0.75747	0.127981
ZNF185	7739	0.756944	0.0485015
VPS11	55823	0.754695	0.0644788
UBR1	197131	0.751469	0.0525875
UBE2G1	7326	0.749458	0.328143
G2E3	55632	0.744713	0.0278366
TRIM5	85363	0.744127	0.0260836
HERC6	55008	0.736522	0.107232
WDR24	84219	0.735862	0.0594532
HECW1	23072	0.735766	0.0465531
HERC1	8925	0.733631	0.0903774
RNF166	115992	0.732558	0.113234
MARCH3	115123	0.731529	0.0269672
UBE2J1	51465	0.729939	0.106169
SOCS4	122809	0.72923	0.32398
UBE2O	63893	0.72915	0.132187
RNF141	50862	0.728566	0.0486545
ZFAND6	54469	0.728547	0.0322849
JARID1D	8284	0.726292	0.0470436
UNK	85451	0.726136	0.0426461
WHSC1	7468	0.725554	0.0883523
PHF21B	112885	0.725518	0.0787009
NHLRC1	378884	0.723972	0.0259271
UBE2R2	54926	0.72336	0.0445337
FBXO33	254170	0.722974	0.315651
PRICKLE4	29964	0.722885	0.0662773
UBA1	7317	0.72273	0.0802022
NEDD4	4734	0.719901	0.0690162
UBE2E1	7324	0.719839	0.0627031
ASB10	136371	0.719071	0.322722
RNF185	91445	0.718999	0.0499779
TRIM3	10612	0.718332	0.0417855
AKTIP	64400	0.715498	0.0681069
UBE3A	7337	0.715314	0.06719
RBCK1	10616	0.714727	0.0736384
DTX3	196403	0.712154	0.0409217
PHF16	9767	0.711798	0.0324327
ZNRF1	84937	0.711459	0.0222072
MIB2	142678	0.709977	0.0632303
FBXO17	115290	0.706369	0.0331622
MGRN1	23295	0.704932	0.051297
ASB9	140462	0.699127	0.0854632
HUWE1	10075	0.698504	0.0303403
UBE2E3	10477	0.69567	0.0550037
UEVLD	55293	0.695048	0.0226356
CUL3	8452	0.693929	0.0594447
ARIH1	25820	0.690417	0.323585
SHFM3	6468	0.688023	0.19514
PJA2	9867	0.686601	0.0142459
RNF31	55072	0.67962	0.0941995
UBE2D3	7323	0.677512	0.0837352
RFPL4B	442247	0.675776	0.0664951
RNF122	79845	0.675373	0.0207584
HECTD3	79654	0.674917	0.0919171
HACE1	57531	0.672315	0.0406301
UBE2NL	389898	0.66468	0.0592076
THNSL2	55258	0.663017	0.281614
UBA6	55236	0.662434	0.291981
UBE4B	10277	0.658389	0.0272734
UBE2G2	7327	0.651911	0.0364871
FBXW7	55294	0.651007	0.190478
ZNRF4	148066	0.650725	0.079391
MARCH4	57574	0.65041	0.0572301
TRIM33	51592	0.639742	0.0847324
FBXO36	130888	0.636874	0.265756
FBXO10	26267	0.633672	0.265086
ASB2	51676	0.630847	0.271283
FBXW5	54461	0.629397	0.226232
FBXL22	283807	0.622772	0.212229
PCGF5	84333	0.614635	0.0784903
RAB40B	10966	0.610037	0.261651
UBE2H	7328	0.602441	0.260374
PHF6	84295	0.592794	0.063996
CACUL1	143384	0.591182	0.265763
OIT3	170392	0.580363	0.0785134
SOCS1	8651	0.574645	0.247825
FBXL3A	26224	0.550163	0.23585
RC3H2	54542	0.549964	0.062468
FBXO39	162517	0.52858	0.212787
PLEKHM1P	440456	0.514825	0.218611
